# Supplementary material for: Effects of Cigarette Smoke Condensate on Oxidative Stress, Apoptotic Cell Death, and HIV Replication in Human Monocytic Cells
Source: PLoS One. 2016 May 20;11(5):e0155791. doi: 10.1371/journal.pone.0155791 (PMC4874604; doi:10.1371/journal.pone.0155791)
Supplement: S1 Dataset — (XLSX) [file pone.0155791.s001.xlsx]

## Sheet:  S1a Fig
Dose Summary 3H	NTC	DMSO	25 µg/mL CSC	50 µg/mL CSC	75 µg/mL CSC	100 µg/mL CSC
Exp 1	1034	1165	1436	1803	1706	1700
	1051	1061	1201	1601	1783	2004
	920	1170	1403	1617	1843
Exp 2	1006	1167	1215	1262	1476	1538
	1185	1107	1274	1311	1495	1460
		1138	1240	1369	1445	1512
Exp 3	985	944	981	1261	1295	1323
	992	998	1007	1263	1365	1300
	1020	948	1199	1331	1244	1282
	1062	973
		1025
Mean	1028.33	1063.27	1217.33	1424.22	1516.89	1514.88
SD	68.0898	86.017	144.035	187.2	201.94	227.565
SE	22.6966	25.9351	48.0116	62.4001	67.3134	75.855
%CTL		100	114.489	133.947	142.662	142.473
%SD		0.0808983	0.11832	0.13144	0.133128	0.15022
%SE		2.43918	3.944	4.38135	4.4376	5.00735
p-value			0.0116221	3.8653e-05	5.07762e-06	2.64866e-05
			**	***	***	***
		DMSO	25µg/mL	50µg/mL	75µg/mL	100µg/mL

## Sheet: S1b Fig
U937	Time course		50μg/mL
	CTL 1H	CSC 1H	CTL 2H	CSC 2H	CTL 3H	CSC 3H	CTL 6H	CSC 6H	CTL 9H	CSC 9H	CTL 12H	CSC 12H	CTL 24H	CSC 24H	CTL 48H	CSC 48H
43-1	1H		2H		3H		6H		9H		12H		24H		48H
	990	1901	1561	2794	2242	3354	1112	2634	900	1941	1296	2426	4863	3420
	878	2112	1979	2869	2557	3834	1555	2368	858	2395	1208	3140	2762	2962
	880	1962		2690	3074	3931	763	2623	1647	2251	1274	2367	3876	2495
43-2	908	1678	1009	2155	587	1547	693	2205	1111	1303	881	1689	1718	2094	1848	1518
	791	1539	1361	1926	678	1753	944	2001	688	1236	962	1886	1548	1987	1768	1587
		1736	1195	1891	685	1737	645	1991	712	1838	834	1884	1496	2085	1631	1505
43-3	974	1836	487	1189	1111	2191	609	1531	759	1459	931	1759	2089	2208
	938	1700	619	957	844	2186	502	1559	531	1492	1226	1480	1193	1879
		1782	550	1196	1237	2180	623	1511	414	1444	1344	1756	1520	2261
Average	908.429	1805.11	1095.12	1963	1446.11	2523.67	827.333	2047	846.667	1706.56	1106.22	2043	2340.56	2376.78	1749	1536.67
SD	67.5175	170.395	531.847	731.671	931.629	928.47	330.688	447.395	362.495	418.8	200.543	513.604	1258.99	506.393	109.741	44.0719
SE	25.5192	56.7982	188.036	243.89	310.543	309.49	110.229	149.132	120.832	139.6	66.8478	171.201	419.663	168.798	63.3588	25.4449
% increase		98.707		79.2489		74.514		147.421		101.562		84.6826		1.54759		-12.1403
P-value		3.1145e-09		0.0144683		0.0257693		6.36837e-06		0.00026287		0.000107668		0.937168		0.0358764
% ROS	CTL 1H	CSC 1H	CTL 2H	CSC 2H	CTL 3H	CSC 3H	CTL 6H	CSC 6H	CTL 9H	CSC 9H	CTL 12H	CSC 12H	CTL 24H	CSC 24H	CTL 48H	CSC 48H
	1H		2H		3H		6H		9H		12H		24H		48H
43-1	108.079	207.533	88.1921	157.853	85.4312	127.804	97.2595	230.379	79.2952	171.013	102.912	192.642	126.85	89.2096
	95.8515	230.568	111.808	162.09	97.4343	146.094	136.006	207.114	75.5947	211.013	95.9238	249.338	72.0459	77.2628
	96.0699	214.192		151.977	117.135	149.79	66.7347	229.417	145.11	198.326	101.165	187.957	101.104	65.0813
43-2	106.886	197.528	84.9088	181.346	90.3077	238	91.1043	289.877	132.736	155.675	98.7299	189.279	108.232	131.919	105.66	86.7925
	93.1136	181.165	114.53	162.076	104.308	269.692	124.102	263.059	82.1983	147.67	107.807	211.356	97.522	125.178	101.086	99.979
		204.356	100.561	159.13	105.385	267.231	84.794	261.744	85.0657	219.594	93.4628	211.132	94.2461	131.352	93.2533	94.8131
43-3	101.883	192.05	88.2246	215.399	104.417	205.921	105.363	264.879	133.627	256.866	79.7772	150.728	130.508	137.943	103.647	87.6967
	98.1172	177.824	112.138	173.37	79.3233	205.451	86.8512	269.723	93.4859	262.676	105.056	126.821	74.5314	117.389	101.344	98.459
		186.402	99.6377	216.667	116.259	204.887	107.785	261.419	72.8873	254.225	115.167	150.471	94.9604	141.254	95.0096	95.3353
Average	100	199.069	100	175.545	100	201.652	100	253.068	100	208.562	100	185.525	100	112.954	100	93.8459
SD	5.77141	16.9722	11.9771	24.5408	13.0639	51.8703	21.1069	25.5015	28.6773	44.0085	9.97693	37.6687	20.048	28.3329	4.87333	5.47015
SE	2.18139	5.65739	4.23453	8.18027	4.35463	17.2901	7.03565	8.50049	9.5591	14.6695	3.32564	12.5562	6.68265	9.44431	1.98953	2.23318
p-value		6.657e-10		1.01856e-06		3.27765e-05		2.45341e-10		1.27193e-05		6.28333e-06		0.27937		0.0666524
								7.35156e-05

## Sheet: S1c Fig
	U937 3h
		DMSO	CSC	Vit C	CSC+Vit C
	49-3	94.848	138.816	96.096	124.992
		103.872	136.032	104.16	128.352
		101.28	142.08	100.032	118.368
	49-4	95.7033	150.912	97.2842	129.388
		104.58	154.439	91.0823	136.806
		99.7163	152.006	94.244	139.481
	49-6	100.726	168.799	87.2691	149.011
		95.9763	187.599	95.5805	160.092
		103.298	192.348	83.3113	158.311
	Average	100	158.115	94.3399	138.311
	SEM	1.23767	6.84686	2.12254	4.9251
	Ttest vs DMSO		3.15585e-07
	Ttest vs CSC				0.0320635

## Sheet: S2a Fig
	2016-03-08
			neg con.	0.051
			posi. Con	0.429
		6H						12H						24H						48H
						ttest						ttest						ttest						ttest
	DMSO	0.059	0.008	100			DMSO	0.067	0.016	155.34			DMSO	0.061	0.01	115.38			DMSO	0.061	0.01	90.9091
	DMSO	0.058	0.007	87.5			DMSO	0.058	0.007	67.9612			DMSO	0.058	0.007	80.7661			DMSO	0.062	0.011	100
	DMSO	0.06	0.009	112.5	SEM		DMSO	0.059	0.008	77.6699	SEM		DMSO	0.06	0.009	103.842	SEM		DMSO	0.063	0.012	109.091	SEM
Average			0.008	100	7.21688				0.0103333	100.324	27.6505				0.00866667	99.9962	10.1756				0.011	100	5.24864
	CSC	0.057	0.006	75			CSC	0.066	0.015	145.631			CSC	0.094	0.043	496.135			CSC	0.203	0.152	1381.82
	CSC	0.064	0.013	162.5			CSC	0.076	0.025	242.718			CSC	0.1	0.049	565.363			CSC	0.143	0.092	836.364
	CSC	0.08	0.029	362.5	SEM		CSC	0.073	0.022	213.592	SEM		CSC	0.098	0.047	542.287	SEM		CSC	0.295	0.244	2218.18	SEM
Average			0.016	200	85.0857	0.306569			0.0206667	200.647	28.7644	0.0657458			0.0463333	534.595	20.3512	4.42669e-05			0.162667	1478.79	401.832	0.0265123
								6H		12H		24H		48H
								DMSO	CSC	DMSO	CSC	DMSO	CSC	DMSO	CSC
								100	200	100.324	200.647	99.9962	534.595	100	1478.79
								7.21688	85.0857	27.6505	28.7644	10.1756	20.3512	5.24864	401.832

## Sheet: S2b Fig
Pos control:		0.268
		I	II	III		2.29.16			#4 exp			#1			average of n=6			100% of n=6
						Raw data	1		Raw data	1		Raw data	1		average	SEM
	DMSO	0.019	0.034	0.032		0.083	143.103		0.028	48.2759		0.152	177.156		0.058	0.0209237	DMSO	100	36.0753
	CSC	0.155	0.093	0.091		0.175	301.724		0.261	450		0.531	618.881		0.217667	0.0676731	CSC	375.287	116.678
	Vit C					0.069	118.966		0.028	48.2759		0.02	23.31		0.039	0.0151767	Vit C	67.2414	26.1668
	CSC+Vit C					0.093	160.345		0.089	153.448		0.103	120.047		0.095	0.00416333	Csc+Vit C	163.793	7.17816
															2.29.16	#4	#1		ttest vs DMSO	ttest vs CSC
															143.103	48.2759	177.156
															301.724	450	618.881		0.0282971
															118.966	48.2759	23.31		0.28438
															160.345	153.448	120.047		0.619583	0.0278585

## Sheet: S3 Fig
U937	48h annexin									MTT	24 H
											DMSO	CSC				DMSO	CSC
	0.4 million cells after 48H treatment									n=1	0.91	0.824				82.9787	75.1368
		DMSO-50	CSC-50							n=2	1.254	0.887				114.347	80.8815
	%Apoptotic cells	12.8	30.9							n=3	1.126	1.015				102.675	92.5532
		10.6	27.9							Mean	1.09667	0.908667			Mean	100	82.8571
		12.9	28.3							SD	0.173866	0.0973259			SD	15.854	8.8747
	Mean	12.1	29.0333
	SD	1.3	1.62891
	SEM	0.750555	0.940449								DMSO	CSC				DMSO	CSC
	ttest		0.000147947							n=4	1.241	1.031				104.637	86.9309
										n=5	1.18	1.033				99.4941	87.0995
										n=6	1.137	1.084				95.8685	91.3997
										Mean	1.186	1.04933			Mean	100	88.4767
										SD	0.052259	0.0300389			SD	4.40632	2.53279
											DMSO	CSC
											82.9787	75.1368
											114.347	80.8815
											102.675	92.5532
											104.637	86.9309
											99.4941	87.0995
											95.8685	91.3997
										Mean	100	85.6669
										SD	10.407	6.59878
										SE	4.24865	2.69394
										ttest		0.0172767

## Sheet: S4 Fig
U1	1	DMSO	CSC
6H	13	103.093	221.378
	13_2	71.0798	214.867
	14	115.03	212.154					Exp#	DMSO	CSC
	14_2	110.689	221.921					13	190	408
	Average	99.9729	217.58					13_2	131	396
	SEM	9.9419	2.41642					14	212	391
	ttest vs DMSO		2.604e-05					14_2	204	409
							Average		184.25	401
							SEM		18.3229	4.45346
												UC15
		median ROS	% DMSO				ttest
UC15-1	DMSO	176	96.7033									Average	T1 n=1	T1 n=2		%DMSO			Average	SEM			percentage	SEM
UC15-2	DMSO-2	178	97.8022									DMSO	0.398843	0.669676		75.2533	126.354		0.534259	0.135417		DMSO	100.049	25.3589
UC17	DMSO	235	129.121									CSC-25	2.13727	1.66042		403.258	313.286		1.89884	0.238426		CSC-25	355.589	44.649
UC18	DMSO	139	76.3736
UC15-1	CSC-25	291	159.89				0.00791365
UC15-2	CSC-25_2	334	183.516												ttest	0.0380848
UC17	CSC-25	507	278.571
UC18	CSC-25	474	260.44
					Percent
	DMSO	182	19.8116		100	10.8855
	CSC	401.5	52.5619		220.604	28.8801

## Sheet: S5 Fig
AA 41	U937	6H
		6H DMSO	6H CSC
	aa 41-1	1.00463	20.6299
		0.963707	12.1819
		1.03288	19.7895
	aa 41-2	1.15136	16.6026
		1.38831	13.7688
		0.625609	14.7571
	aa 41-3	0.895025	43.7133
		0.939523	46.2057
		1.18921	49.5221
					U1 cells	6h				U1 cells	24 h
	Mean	1.02114	26.3523		1.02807	16.3738				1.00928	41.7572
	SD	0.212937	15.3983		0.251095	0.411064				0.136563	0.131611
	SE	0.0709791	5.13278		0.14497	0.237609				0.078938	0.0760756
	p-value		0.000149323
					U937-6h		U1-6h		U1-4 day
					DMSO	CSC	DMSO	CSC	DMSO	CSC
				Mean	1.02114	26.3523	1.02807	16.3738	1.00928	41.7572
				SEM	0.0709791	5.13278	0.14497	0.237609	0.078938	0.0760756
									DMSO	AHR Ag (50μM)	CSC	CSC+AHR Ag (50μM)
									1.01267	0.997422	19.989	7.22098
		Exp 1							1.00474	0.782456	20.1274	4.94825
									1.04904	0.861274	21.7847	5.06699
			DMSO	Antgnst	CSC	CSC+Antgnst
		Mean	1.01267	0.997422	19.989	7.22098		ttest vs DMSO		0.0919864	4.47096e-06	0.00307175
		SD	0.160947	0.0642223	0.791622	0.401202
		SE	0.0930329	0.0371227	0.457585	0.231909		Ttest vs CSC				9.17614e-05
		Exp 2	DMSO	Antgnst	CSC	CSC+Antgnst
		Mean	1.00474	0.782456	20.1274	4.94825
		SD	0.099096	0.103908	2.10671	0.57157
		SE	0.0572809	0.0600623	1.21775	0.330387
		Exp 3
			DMSO	Antgnst	CSC	CSC+Antgnst
		Mean	1.04904	0.861274	21.7847	5.06699
		SD	0.316999	0.201613	6.85614	1.98323
		SE	0.183236	0.116539	3.96309	1.14637
		Average
			DMSO	AHR Ag (50μM)	CSC	CSC+AHR Ag (50μM)
		Mean	1.02215	0.880384	20.6337	5.74541
		SD	0.192347	0.123248	3.25149	0.985333
		SE	0.111183	0.0712415	1.87947	0.569556

## Sheet: S6 Fig
Primary marcophage
RTPCR																WB
CYP1A1																	1.6.15	1A1			GAPDH			ratio			1
																		DMSO	CSC		DMSO	CSC		DMSO	CSC		DMSO	CSC
																	#1	795000	809000		5310000	5290000		0.149718	0.15293		120.361	122.944
																	#3	275000	273000		2400000	3380000		0.114583	0.0807692		92.1162	64.9323
																	#4	418000	539000		3840000	5170000		0.108854	0.104255		87.5104	83.8133
		DMSO	CSC																				average	0.124385	0.112652	average	99.996	90.5632
	Mean	1.00868	51.3034																				SEM	0.0127738	0.0212499	SEM	10.2691	17.0832
																											ttest	0.660709
	SEM	0.0786887	5.204
	p value		0.0014
CYP1B1
																	1.14.15	1B1			GAPDH			Ratio			1
																		DMSO	CSC		DMSO	CSC
																	#1	151000	1080000		3000000	3160000		0.0503333	0.341772		173.205	1176.09
																	#3	63500	1190000		2950000	2480000		0.0215254	0.479839		74.0723	1651.2
																	#4	85300	2510000		5570000	6460000		0.0153142	0.388545		52.6985	1337.04
																							average	0.0290576	0.403385	average	99.9919	1388.11
																							sem			sem	37.1228	139.509
		DMSO	CSC																								ttest	0.000872239
	Average	1.09462	18.8738
	SEM	0.26064	1.61046
	p value		0.0009
